# Supplementary material for: Gut site and sex-specific enrichment of bacterial taxa and predicted metabolic pathways in wild American black bear (Ursus americanus)
Source: PLoS One. 2026 Apr 20;21(4):e0345317. doi: 10.1371/journal.pone.0345317 (PMC13095127; doi:10.1371/journal.pone.0345317)
Supplement: S1 Table — The age of each individual was estimated by counting cementum layers from a canine tooth as described by Marks and Erickson [43]. Using these data, we categorized bears into age-classes (yearling = 1, subadult = 2–3, adult ≥ 4) as previously described [21]. Samples were collected from wild American black bears (Ursus americanus) harvested in eastern North Carolina. (CSV) [file pone.0345317.s001.csv]

Kingdom	Phylum	Class	Order	Family	Genus	enriched in	compared to	average	p
Bacteria	Actinobacteriota	Actinobacteria	Actinomycetales	Actinomycetaceae	uncultured	Yearling	Subadult	8.63E-06	0.0396
Bacteria	Actinobacteriota	Actinobacteria	Micrococcales	Microbacteriaceae	unknown	Yearling	Subadult	2.39E-05	0.0495
Bacteria	Actinobacteriota	Actinobacteria	Micrococcales	Micrococcaceae	Glutamicibacter	Yearling	Subadult	3.62E-05	0.0099
Bacteria	Actinobacteriota	Actinobacteria	Micrococcales	Micrococcaceae	Glutamicibacter	Yearling	Adult	3.55E-05	0.0396
Bacteria	Actinobacteriota	Coriobacteriia	Coriobacteriales	Atopobiaceae	Atopobium	Yearling	Subadult	2.44E-05	0.0396
Bacteria	Actinobacteriota	Coriobacteriia	Coriobacteriales	Atopobiaceae	Olsenella	Yearling	Subadult	1.29E-05	0.0396
Bacteria	Actinobacteriota	Coriobacteriia	Coriobacteriales	Eggerthellaceae	Enterorhabdus	Yearling	Subadult	4.31E-06	0.0396
Bacteria	Actinobacteriota	Coriobacteriia	Coriobacteriales	Eggerthellaceae	Paraeggerthella	Yearling	Subadult	4.31E-06	0.0396
Bacteria	Bacteroidota	Bacteroidia	Bacteroidales	Bacteroidaceae	Bacteroides	Yearling	Subadult	1.29E-05	0.0396
Bacteria	Bacteroidota	Bacteroidia	Bacteroidales	Bacteroidaceae	Bacteroides	Yearling	Subadult	0.002438586	0.0297
Bacteria	Bacteroidota	Bacteroidia	Bacteroidales	Bacteroidaceae	Bacteroides	Yearling	Subadult	0.004468299	0.0396
Bacteria	Bacteroidota	Bacteroidia	Bacteroidales	Bacteroidaceae	Bacteroides	Yearling	Subadult	3.19E-06	0.0495
Bacteria	Bacteroidota	Bacteroidia	Bacteroidales	Bacteroidaceae	Bacteroides	Yearling	Subadult	0.001258197	0.0396
Bacteria	Bacteroidota	Bacteroidia	Bacteroidales	Bacteroidaceae	Bacteroides	Yearling	Adult	0.002453911	0.0198
Bacteria	Bacteroidota	Bacteroidia	Bacteroidales	Porphyromonadaceae	Falsiporphyromonas	Yearling	Subadult	6.61E-05	0.0396
Bacteria	Bacteroidota	Bacteroidia	Bacteroidales	Prevotellaceae	Alloprevotella	Yearling	Subadult	2.88E-06	0.0396
Bacteria	Bacteroidota	Bacteroidia	Bacteroidales	Prevotellaceae	unknown	Yearling	Subadult	1.15E-05	0.0396
Bacteria	Bacteroidota	Bacteroidia	Bacteroidales	Prevotellaceae	Prevotella	Yearling	Subadult	2.88E-05	0.0396
Bacteria	Bacteroidota	Bacteroidia	Bacteroidales	Prevotellaceae	Prevotellaceae Ga6A1 group	Yearling	Adult	6.19E-06	0.0495
Bacteria	Bacteroidota	Bacteroidia	Flavobacteriales	Flavobacteriaceae	Hoppeia	Yearling	Subadult	3.03E-06	0.0198
Bacteria	Chloroflexi	Anaerolineae	Anaerolineales	Anaerolineaceae	uncultured	Yearling	Subadult	4.54E-06	0.0495
Bacteria	Cyanobacteria	Vampirivibrionia	Gastranaerophilales	Gastranaerophilales	Gastranaerophilales	Yearling	Subadult	1.87E-05	0.0396
Bacteria	Cyanobacteria	Vampirivibrionia	Gastranaerophilales	Gastranaerophilales	Gastranaerophilales	Yearling	Subadult	4.31E-06	0.0396
Bacteria	Cyanobacteria	Vampirivibrionia	Gastranaerophilales	Gastranaerophilales	Gastranaerophilales	Yearling	Subadult	4.31E-06	0.0396
Bacteria	Cyanobacteria	Vampirivibrionia	Gastranaerophilales	Gastranaerophilales	Gastranaerophilales	Yearling	Subadult	1.58E-05	0.0396
Bacteria	Desulfobacterota	Desulfuromonadia	Geobacterales	Geobacteraceae	unknown	Yearling	Subadult	3.03E-06	0.0198
Bacteria	Elusimicrobiota	Elusimicrobia	Elusimicrobiales	Elusimicrobiaceae	Elusimicrobium	Yearling	Subadult	5.75E-06	0.0396
Bacteria	Firmicutes	Bacilli	Bacillales	Bacillaceae	uncultured	Yearling	Subadult	1.29E-05	0.0396
Bacteria	Firmicutes	Bacilli	Bacillales	Planococcaceae	Chungangia	Yearling	Subadult	7.19E-06	0.0396
Bacteria	Firmicutes	Bacilli	Erysipelotrichales	Erysipelatoclostridiaceae	unknown	Yearling	Adult	0.004664041	0.0297
Bacteria	Firmicutes	Bacilli	Lactobacillales	Leuconostocaceae	Leuconostoc	Yearling	Subadult	0.000361017	0.0198
Bacteria	Firmicutes	Bacilli	Lactobacillales	Leuconostocaceae	Leuconostoc	Yearling	Adult	0.000354101	0.0396
Bacteria	Firmicutes	Bacilli	Lactobacillales	Leuconostocaceae	Weissella	Yearling	Subadult	1.15E-05	0.0396
Bacteria	Firmicutes	Bacilli	Lactobacillales	unknown	unknown	Yearling	Adult	1.08E-05	0.0495
Bacteria	Firmicutes	Bacilli	Lactobacillales	Streptococcaceae	Streptococcus	Yearling	Subadult	0.003208521	0.0198
Bacteria	Firmicutes	Bacilli	Lactobacillales	Streptococcaceae	Streptococcus	Yearling	Adult	0.003074181	0.0297
Bacteria	Firmicutes	Bacilli	Mycoplasmatales	Mycoplasmataceae	Ureaplasma	Yearling	Adult	0.000789816	0.0198
Bacteria	Firmicutes	Bacilli	RF39	RF39	RF39	Yearling	Subadult	7.19E-06	0.0396
Bacteria	Firmicutes	Bacilli	RF39	RF39	RF39	Yearling	Subadult	7.19E-06	0.0396
Bacteria	Firmicutes	Bacilli	RF39	RF39	RF39	Yearling	Subadult	8.63E-06	0.0396
Bacteria	Firmicutes	Bacilli	RF39	RF39	RF39	Yearling	Subadult	1.15E-05	0.0396
Bacteria	Firmicutes	Bacilli	RF39	RF39	RF39	Yearling	Subadult	8.63E-06	0.0396
Bacteria	Firmicutes	Bacilli	RF39	RF39	RF39	Yearling	Subadult	1.73E-05	0.0396
Bacteria	Firmicutes	Bacilli	Staphylococcales	Staphylococcaceae	unknown	Yearling	Subadult	3.98E-05	0.0495
Bacteria	Firmicutes	Clostridia	Christensenellales	Christensenellaceae	Christensenellaceae_R-7_group	Yearling	Subadult	1.44E-05	0.0396
Bacteria	Firmicutes	Clostridia	Clostridia_UCG-014	Clostridia_UCG-014	Clostridia_UCG-014	Yearling	Subadult	1.01E-05	0.0396
Bacteria	Firmicutes	Clostridia	Clostridia	Hungateiclostridiaceae	Saccharofermentans	Yearling	Subadult	2.88E-06	0.0396
Bacteria	Firmicutes	Clostridia	Clostridiales	Clostridiaceae	Clostridium_sensu_stricto_1	Yearling	Subadult	0.002189444	0.0198
Bacteria	Firmicutes	Clostridia	Clostridiales	Clostridiaceae	Clostridium_sensu_stricto_1	Yearling	Subadult	5.18E-05	0.0396
Bacteria	Firmicutes	Clostridia	Clostridiales	Clostridiaceae	Clostridium_sensu_stricto_1	Yearling	Subadult	0.000218648	0.0099
Bacteria	Firmicutes	Clostridia	Clostridiales	Clostridiaceae	Clostridium_sensu_stricto_1	Yearling	Subadult	0.000189808	0.0396
Bacteria	Firmicutes	Clostridia	Clostridiales	Clostridiaceae	Clostridium_sensu_stricto_1	Yearling	Adult	0.00020124	0.0198
Bacteria	Firmicutes	Clostridia	Clostridiales	Clostridiaceae	Clostridium_sensu_stricto_13	Yearling	Subadult	4.07E-05	0.0396
Bacteria	Firmicutes	Clostridia	Lachnospirales	Lachnospiraceae	Anaerosporobacter	Yearling	Subadult	3.16E-05	0.0396
Bacteria	Firmicutes	Clostridia	Lachnospirales	Lachnospiraceae	Anaerosporobacter	Yearling	Adult	0.000320372	0.0297
Bacteria	Firmicutes	Clostridia	Lachnospirales	Lachnospiraceae	Anaerostignum	Yearling	Subadult	1.01E-05	0.0396
Bacteria	Firmicutes	Clostridia	Lachnospirales	Lachnospiraceae	unknown	Yearling	Subadult	7.75E-05	0.0198
Bacteria	Firmicutes	Clostridia	Lachnospirales	Lachnospiraceae	unknown	Yearling	Subadult	0.000347981	0.0396
Bacteria	Firmicutes	Clostridia	Lachnospirales	Lachnospiraceae	unknown	Yearling	Subadult	2.44E-05	0.0396
Bacteria	Firmicutes	Clostridia	Lachnospirales	Lachnospiraceae	unknown	Yearling	Adult	7.72E-05	0.0198
Bacteria	Firmicutes	Clostridia	Lachnospirales	Lachnospiraceae	Herbinix	Yearling	Subadult	0.000177221	0.0198
Bacteria	Firmicutes	Clostridia	Lachnospirales	Lachnospiraceae	Herbinix	Yearling	Adult	0.00017661	0.0198
Bacteria	Firmicutes	Clostridia	Lachnospirales	Lachnospiraceae	Lachnospiraceae_UCG-007	Yearling	Adult	0.000223143	0.0396
Bacteria	Firmicutes	Clostridia	Oscillospirales	[Eubacterium]_coprostanoligenes_group	[Eubacterium]_coprostanoligenes_group	Yearling	Subadult	1.73E-05	0.0396
Bacteria	Firmicutes	Clostridia	Oscillospirales	Oscillospiraceae	NK4A214_group	Yearling	Subadult	5.75E-06	0.0396
Bacteria	Firmicutes	Clostridia	Oscillospirales	Oscillospiraceae	UCG-005	Yearling	Subadult	4.31E-06	0.0396
Bacteria	Firmicutes	Clostridia	Oscillospirales	Ruminococcaceae	Incertae_Sedis	Yearling	Subadult	5.20E-05	0.0099
Bacteria	Firmicutes	Clostridia	Oscillospirales	Ruminococcaceae	Incertae_Sedis	Yearling	Adult	5.15E-05	0.0099
Bacteria	Firmicutes	Clostridia	Peptostreptococcales-Tissierellales	Peptostreptococcaceae	Paeniclostridium	Yearling	Subadult	0.00015386	0.0396
Bacteria	Firmicutes	Negativicutes	Acidaminococcales	Acidaminococcaceae	Succiniclasticum	Yearling	Subadult	9.92E-05	0.0396
Bacteria	Firmicutes	Negativicutes	Veillonellales-Selenomonadales	Sporomusaceae	Anaerosinus	Yearling	Subadult	5.75E-06	0.0396
Bacteria	Firmicutes	Negativicutes	Veillonellales-Selenomonadales	Veillonellaceae	Family_Veillonellaceae	Yearling	Subadult	9.06E-05	0.0396
Bacteria	Firmicutes	Negativicutes	Veillonellales-Selenomonadales	Veillonellaceae	Veillonella	Yearling	Subadult	8.63E-06	0.0396
Bacteria	Fusobacteriota	Fusobacteriia	Fusobacteriales	Fusobacteriaceae	Cetobacterium	Yearling	Subadult	0.000109283	0.0396
Bacteria	Fusobacteriota	Fusobacteriia	Fusobacteriales	Fusobacteriaceae	Fusobacterium	Yearling	Subadult	1.29E-05	0.0396
Bacteria	Fusobacteriota	Fusobacteriia	Fusobacteriales	Fusobacteriaceae	Fusobacterium	Yearling	Subadult	4.31E-06	0.0396
Bacteria	Fusobacteriota	Fusobacteriia	Fusobacteriales	Fusobacteriaceae	Fusobacterium	Yearling	Subadult	0.000227194	0.0396
Bacteria	Fusobacteriota	Fusobacteriia	Fusobacteriales	Fusobacteriaceae	Fusobacterium	Yearling	Subadult	0.000103532	0.0396
Bacteria	Fusobacteriota	Fusobacteriia	Fusobacteriales	Leptotrichiaceae	Leptotrichia	Yearling	Adult	1.55E-05	0.0495
Bacteria	Myxococcota	Polyangia	Nannocystales	Nannocystaceae	Nannocystaceae	Yearling	Subadult	4.54E-06	0.0495
Bacteria	Myxococcota	Polyangia	Polyangiales	Polyangiaceae	Pajaroellobacter	Yearling	Subadult	2.98E-06	0.0495
Bacteria	Patescibacteria	Saccharimonadia	Saccharimonadales	Saccharimonadaceae	Candidatus_Saccharimonas	Yearling	Subadult	4.31E-06	0.0396
Bacteria	Proteobacteria	Alphaproteobacteria	Rhizobiales	Rhizobiaceae	Ochrobactrum	Yearling	Subadult	2.02E-05	0.0297
Bacteria	Proteobacteria	Alphaproteobacteria	Rhizobiales	Rhizobiaceae	Ochrobactrum	Yearling	Adult	2.05E-05	0.0396
Bacteria	Proteobacteria	Alphaproteobacteria	Rhizobiales	Rhizobiaceae	Paenochrobactrum	Yearling	Subadult	2.88E-06	0.0396
Bacteria	Proteobacteria	Alphaproteobacteria	Rhodobacterales	Rhodobacteraceae	Family_Rhodobacteraceae	Yearling	Subadult	4.54E-06	0.0495
Bacteria	Proteobacteria	Gammaproteobacteria	Burkholderiales	Sutterellaceae	Sutterella	Yearling	Subadult	0.000178512	0.0297
Bacteria	Proteobacteria	Gammaproteobacteria	Burkholderiales	Sutterellaceae	Sutterella	Yearling	Adult	0.000175459	0.0297
Bacteria	Proteobacteria	Gammaproteobacteria	Cardiobacteriales	Wohlfahrtiimonadaceae	Ignatzschineria	Yearling	Subadult	5.75E-06	0.0396
Bacteria	Proteobacteria	Gammaproteobacteria	Enterobacterales	Erwiniaceae	Family_Erwiniaceae	Yearling	Subadult	0.000136161	0.0099
Bacteria	Proteobacteria	Gammaproteobacteria	Enterobacterales	Erwiniaceae	Family_Erwiniaceae	Yearling	Adult	0.000133565	0.0396
Bacteria	Proteobacteria	Gammaproteobacteria	Enterobacterales	Order_Enterobacterales	Order_Enterobacterales	Yearling	Subadult	0.000250884	0.0495
Bacteria	Proteobacteria	Gammaproteobacteria	Pseudomonadales	Moraxellaceae	Acinetobacter	Yearling	Subadult	5.75E-06	0.0396
Bacteria	Spirochaetota	Spirochaetia	Spirochaetales	Spirochaetaceae	Treponema	Yearling	Subadult	2.88E-06	0.0396
Bacteria	Verrucomicrobiota	Lentisphaeria	Victivallales	Victivallaceae	Victivallis	Yearling	Subadult	1.44E-05	0.0396
Bacteria	Acidobacteriota	Acidobacteriae	Solibacterales	Solibacteraceae	Candidatus_Solibacter	Subadult	Adult	2.49E-06	0.0495
Bacteria	Acidobacteriota	Blastocatellia	45254	45254	45254	Subadult	Adult	2.49E-06	0.0495
Bacteria	Actinobacteriota	Actinobacteria	Corynebacteriales	Corynebacteriaceae	Corynebacterium	Subadult	Adult	6.53E-05	0.0396
Bacteria	Bacteroidota	Bacteroidia	Bacteroidales	Muribaculaceae	Muribaculaceae	Subadult	Adult	2.49E-06	0.0495
Bacteria	Bacteroidota	Bacteroidia	Chitinophagales	Chitinophagaceae	Edaphobaculum	Subadult	Adult	2.49E-06	0.0495
Bacteria	Chloroflexi	Ktedonobacteria	Ktedonobacterales	Ktedonobacteraceae	1959-1	Subadult	Adult	2.49E-06	0.0495
Bacteria	Firmicutes	Bacilli	Lactobacillales	Lactobacillaceae	Family_Lactobacillaceae	Subadult	Adult	0.00010671	0.0297
Bacteria	Firmicutes	Bacilli	Lactobacillales	Lactobacillaceae	Lactobacillus	Subadult	Adult	0.000433179	0.0396
Bacteria	Firmicutes	Clostridia	Clostridiales	Clostridiaceae	Clostridium_sensu_stricto_1	Subadult	Adult	0.007498916	0.0297
Bacteria	Firmicutes	Clostridia	Clostridiales	Clostridiaceae	unknown	Subadult	Adult	0.010614055	0.0396
Bacteria	Firmicutes	Clostridia	Peptostreptococcales-Tissierellales	Peptostreptococcaceae	Romboutsia	Subadult	Adult	0.013672838	0.0396
Bacteria	Proteobacteria	Gammaproteobacteria	Enterobacterales	Enterobacteriaceae	Escherichia-Shigella	Subadult	Adult	2.49E-06	0.0495
Bacteria	Proteobacteria	Gammaproteobacteria	Pseudomonadales	Moraxellaceae	Acinetobacter	Subadult	Adult	2.63E-05	0.0198
Bacteria	Verrucomicrobiota	Verrucomicrobiae	Chthoniobacterales	Chthoniobacteraceae	Chthoniobacter	Subadult	Adult	2.49E-06	0.0495
